# Supplementary material for: GNAQ and GNA11 Genes: A Comprehensive Review on Oncogenesis, Prognosis and Therapeutic Opportunities in Uveal Melanoma
Source: Cancers (Basel). 2022 Jun 22;14(13):3066. doi: 10.3390/cancers14133066 (PMC9264989; doi:10.3390/cancers14133066)
Supplement: Supplementary file 1 [file cancers-14-03066-s001.zip]

Archive with 1 entries (1 files):
- cancers-1751720-supplementary.pdf
